# Supplementary material for: Efficacy of Penicillin–Streptomycin Brands against Staphylococcus aureus: Concordance between Veterinary Clinicians’ Perception and the Realities
Source: Antibiotics (Basel). 2023 Mar 14;12(3):570. doi: 10.3390/antibiotics12030570 (PMC10044686; doi:10.3390/antibiotics12030570)
Supplement: Supplementary file 1 [file antibiotics-12-00570-s001.zip]

Archive with 1 entries (1 files):
- antibiotics-2259276-supplementary.pdf
